# Supplementary material for: Pharmacokinetics, pharmacodynamics, and toxicity of a PD-1-targeted IL-15 in cynomolgus monkeys
Source: PLoS One. 2024 Feb 5;19(2):e0298240. doi: 10.1371/journal.pone.0298240 (PMC10843171; doi:10.1371/journal.pone.0298240)
Supplement: S1 File — (XLSX) [file pone.0298240.s001.xlsx]

## Sheet: Suppl Table 1. Tissue list
Supplemental Table 1. Organs Examined Microscopically in the GLP toxicity study
adrenal
aorta
brain
cecum
cervix
colon
injection site
duodenum
epididymis
esophagus
eye
gallbladder
gut-associated lymph tissue (GALT)
heart
ileum
jejunum
kidney
lesions
larynxb
liver
lung with large bronchi
lymph node (axillary)
lymph node (mesenteric)
mammary gland (males and females)
optic nerve
ovary
oviduct
pancreas
parathyroid
pituitary gland
prostate
salivary gland (mandibular)
sciatic nerve
seminal vesicle
muscle (skeletal), biceps femoris
skin/subcutis
spinal cord (cervical, thoracic, and lumbar)
spleen
sternum with bone marrow
stomach
testis
tibia with bone marrow
thymus
thyroid
tongue
trachea
ureter
urinary bladder
uterus
vagina

## Sheet: Suppl Table 2. Unscheduled 
Supplemental Table 2. Incidence and Severity of Test Article-Related Microscopic Findings, – Unscheduled Euthanasia
	PF‑07209960
	Males		Females
Dose (mg/kg/dose)	1	3	1	3
Group	2	3	2	3
Number examined (1)	3	3	1	3
Mononuclear Infiltrates
Brain
Infiltrate, mononuclear cell
Minimal	1	1	1	1
Mild	1	1	0	2
Nerve, Sciatic, Left
Infiltrate, mononuclear cell
Minimal	1	0	0	0
Kidney
Infiltrate, mononuclear cell
Minimal	1	1	0	0
Mild	1	1	1	3
Urinary Bladder
Infiltrate, mononuclear cell
Minimal	1	0	0	0
Mild	0	0	1	3
Liver
Infiltrate, mononuclear cell
Minimal	1	0	0	0
Mild	1	1	1	1
Moderate	1	2	0	2
Lung
Infiltrate, mononuclear cell
Minimal	0	1	0	0
Mild	0	1	0	1
Heart
Infiltrate, mononuclear cell
Minimal	1	1	1	3
Mild	1	0	0	0
Esophagus
Infiltrate, mononuclear cell
Minimal	0	0	1	2
Mild	1	1	0	0
Stomach
Infiltrate, mononuclear cell
Minimal	0	2	0	0
Mild	0	0	0	2
Moderate	0	0	0	1
Duodenum
Infiltrate, mononuclear cell
Moderate	0	2	0	3
Jejunum
Infiltrate, mononuclear cell
Minimal	0	1	0	0
Mild	0	1	0	1
Moderate	0	1	0	2
Ileum
Infiltrate, mononuclear cell
Mild	0	2	0	1
Moderate	0	0	0	2
Cecum
Infiltrate, mononuclear cell
Minimal	0	0	1	0
Mild	0	1	0	0
Moderate	0	1	0	3
Colon
Infiltrate, mononuclear cell
Minimal	0	1	0	0
Mild	1	1	1	1
Moderate	0	0	0	2
Marked	0	1	0	0
Muscle, Biceps Femoris
Infiltrate, mononuclear cell
Minimal	3	0	0	0
Tongue
Infiltrate, mononuclear cell
Minimal	0	1	0	0
Thyroid
Infiltrate, mononuclear cell
Minimal	1	0	0	1
Mandibular Salivary Gland
Infiltrate, mononuclear cell
Minimal	0	2	0	2
Mild	0	0	0	1
Mammary Gland
Infiltrate, mononuclear cell
Minimal	0	0	0	2
Mild	0	0	1	0
Epididymis
Number Examined	3	3	0	0
Infiltrate, mononuclear cell
Minimal	1	0	NA	NA
Mild	1	0	NA	NA
Prostate
Number Examined	3	3	0	0
Infiltrate, mononuclear cell
Minimal	1	0	NA	NA
Mild	1	0	NA	NA
Vagina
Number Examined	0	0	1	3
Infiltrate, mononuclear cell
Minimal	NA	NA	1	1
Mild	NA	NA	0	1
Skin/Subcutis
Infiltrate, mononuclear cell
Minimal	1	0	0	2
Mild	1	0	1	0
Subcutaneous Injection Site, A
Infiltrate, mononuclear cell
Minimal	0	0	1	0
Mild	0	0	0	1
Moderate	2	0	0	0
Subcutaneous Injection Site, B
Infiltrate, mononuclear cell
Minimal	0	0	0	1
Mild	2	0	1	0
Moderate	1	0	0	0
Other Findings
Adrenal, Cortex
Hypertrophy, zona fasciculata
Minimal	1	0	0	0
Mild	0	0	0	1
Moderate	0	3	0	2
Thymus
Lymphocytes, increased, medulla
Mild	0	0	0	3
Moderate	1	2	0	0
Spleen
Lymphocytes, increased, red pulp
Mild	0	0	0	2
Moderate	0	0	1	1
Marked	1	3	0	0
GALT (2)/Peyer's Patch
Lymphocytes, increased
Mild	0	1	0	0
Lymph Node, Axillary
Lymphocytes, increased
Mild	2	1	0	0
Moderate	0	2	0	1
Lymph Node, Mesenteric
Lymphocytes, increased
Mild	0	1	0	1
Moderate	0	1	0	2
Marked	0	1	0	0
Kidney
Dilatation, tubule, cortex
Minimal	1	0	1	0
Mild	0	1	0	3
Moderate	0	2	0	0
Degeneration, tubule
Minimal	1	1	0	2
Mild	0	1	0	0
Liver
Vacuolation, hepatocyte, diffuse
Minimal	0	2	0	0
Mild	0	0	0	1
Testis
Number Examined	3	3	0	0
Degeneration, seminiferous tubule
Mild	0	1	NA	NA
Moderate	0	1	NA	NA
Marked	2	0	NA	NA
Epididymis
Number Examined	3	3	0	0
Necrosis, single cell
Minimal	0	1	NA	NA
Moderate	1	0	NA	NA
Reduced sperm, lumen
Severe	2	0	NA	NA
Marrow, Sternum
Hematopoietic cells, increased, ratio,
myeloid/erythroid
Mild	0	0	1	0
Moderate	1	0	0	3
Marked	1	3	0	0
Marrow, Tibia
Hematopoietic cells, increased
Mild	1	0	0	0
Hematopoietic cells, increased, myeloid
Minimal	0	2	1	0
Mild	1	0	0	0
Serous atrophy, fat
Minimal	0	0	1	1
Mild	1	0	0	0
Moderate	1	0	0	0
Pancreas
Secretory depletion, acinar cell
Mild	0	1	0	1
Moderate	3	0	0	2
1. Number examined unless otherwise specified
2. GALT= Gut-associated lymphoid tissue
NA = Not applicable

## Sheet: Suppl Table 3. Scheduled 
Supplemental Table 3. Incidence and Severity of Test Article-Related Microscopic Findings, – Scheduled Euthanasia
	PF‑07209960
	Males				Females
Dose (mg/kg/dose)	0	0.1	0.3	1	0	0.1	0.3	1
Group	1	5	4	2	1	5	4	2
Number examined (1)	3	3	3	0	3	3	3	2
Mononuclear Infiltrates
Brain
Infiltrate, mononuclear cell
Minimal	0	1	0	NA	0	1	3	1
Mild	0	0	2	NA	0	0	0	1
Pituitary
Infiltrate, mononuclear cell
Minimal	0	0	1	NA	0	0	0	0
Nerve, Sciatic, Left
Infiltrate, mononuclear cell
Minimal	0	0	1	NA	0	0	1	1
Kidney
Infiltrate, mononuclear cell
Minimal	1	1	0	NA	1	2	0	1
Mild	1	0	0	NA	0	1	2	0
Moderate	0	1	2	NA	0	0	0	0
Marked	0	0	0	NA	0	0	0	1
Urinary Bladder
Infiltrate, mononuclear cell
Minimal	0	0	1	NA	0	0	1	1
Mild	0	0	1	NA	0	0	1	1
Liver
Infiltrate, mononuclear cell
Minimal	1	1	0	NA	1	2	0	0
Mild	0	1	2	NA	0	0	1	0
Moderate	0	1	1	NA	0	1	2	2
Gallbladder
Infiltrate, mononuclear cell
Minimal	0	0	0	NA	0	0	0	1
Mild	0	0	1	NA	0	0	0	0
Lung
Infiltrate, mononuclear cell
Minimal	0	0	1	NA	0	0	1	0
Mild	0	0	1	NA	0	1	1	2
Trachea
Infiltrate, mononuclear cell
Mild	0	0	1	NA	0	0	1	0
Heart
Infiltrate, mononuclear cell
Minimal	0	1	0	NA	0	1	3	1
Mild	0	2	3	NA	0	0	0	1
Esophagus
Infiltrate, mononuclear cell
Minimal	0	1	1	NA	0	0	1	1
Mild	0	0	1	NA	0	0	0	0
Stomach
Infiltrate, mononuclear cell
Mild	0	0	0	NA	0	1	0	0
Duodenum
Infiltrate, mononuclear cell
Minimal	0	0	1	NA	0	0	1	1
Jejunum
Infiltrate, mononuclear cell
Minimal	0	0	1	NA	0	0	0	0
Ileum
Infiltrate, mononuclear cell
Minimal	0	0	1	NA	0	0	0	0
Cecum
Infiltrate, mononuclear cell
Mild	0	0	0	NA	0	0	0	1
Colon
Infiltrate, mononuclear cell
Minimal	0	0	1	NA	0	0	0	0
Moderate	0	0	0	NA	0	0	0	1
Muscle, Biceps Femoris
Infiltrate, mononuclear cell
Minimal	0	1	1	NA	0	0	1	1
Mild	0	0	1	NA	0	0	0	0
Tongue
Infiltrate, mononuclear cell
Minimal	1	0	2	NA	0	0	1	1
Mild	0	0	1	NA	0	0	0	0
Thyroid
Infiltrate, mononuclear cell
Minimal	0	0	2	NA	0	0	1	1
Mandibular Salivary Gland
Infiltrate, mononuclear cell
Minimal	0	2	1	NA	1	2	3	1
Mild	0	0	1	NA	0	0	0	0
Moderate	0	0	0	NA	0	0	0	1
Mammary Gland
Infiltrate, mononuclear cell
Minimal	0	0	0	NA	2	0	2	0
Mild	0	0	0	NA	0	0	1	2
Epididymis
Number Examined	3	3	3	0	0	0	0	0
Infiltrate, mononuclear cell
Minimal	0	1	0	NA	NA	NA	NA	NA
Mild	0	0	1	NA	NA	NA	NA	NA
Moderate	0	0	2	NA	NA	NA	NA	NA
Prostate
Number Examined	3	3	3	0	0	0	0	0
Infiltrate, mononuclear cell
Minimal	0	3	1	NA	NA	NA	NA	NA
Mild	0	0	1	NA	NA	NA	NA	NA
Moderate	0	0	1	NA	NA	NA	NA	NA
Seminal Vesicle
Number Examined	3	3	3	0	0	0	0	0
Infiltrate, mononuclear cell
Mild	0	0	1	NA	NA	NA	NA	NA
Moderate	0	0	1	NA	NA	NA	NA	NA
Vagina
Number Examined	0	0	0	0	3	3	3	2
Infiltrate, mononuclear cell
Minimal	NA	NA	NA	NA	3	0	1	0
Mild	NA	NA	NA	NA	0	0	2	2
Skin/Subcutis
Infiltrate, mononuclear cell
Minimal	0	0	2	NA	0	0	1	1
Mild	0	0	0	NA	0	0	0	1
Subcutaneous Injection Site, A
Infiltrate, mononuclear cell
Minimal	0	0	3	NA	0	2	3	1
Mild	0	2	0	NA	0	1	0	1
Subcutaneous Injection Site, B
Infiltrate, mononuclear cell
Minimal	0	3	2	NA	0	1	3	1
Mild	0	0	1	NA	0	0	0	1
Other Findings
Adrenal, Cortex
Hypertrophy, zona fasciculata
Minimal	0	0	1	NA	0	0	1	0
Mild	0	0	0	NA	0	0	1	2
Kidney
Degeneration, tubule
Minimal	0	1	0	NA	0	0	0	0
Epididymis
Number Examined	3	3	3	0	0	0	0	0
Cell debris, lumen
Minimal	0	1	0	NA	NA	NA	NA	NA
Necrosis, single cell
Moderate	0	0	1	NA	NA	NA	NA	NA
Spleen
Lymphocytes, increased, red pulp
Minimal	0	0	1	NA	0	0	0	0
Mild	0	1	0	NA	0	1	0	0
Moderate	0	0	1	NA	0	0	2	2
Marked	0	0	1	NA	0	0	0	0
Lymph Node, Axillary
Lymphocytes, increased
Mild	0	0	1	NA	0	0	1	0
Moderate	0	0	1	NA	0	0	0	0
Lymph Node, Mesenteric
Lymphocytes, increased
Minimal	0	0	0	NA	0	0	0	1
Mild	0	0	0	NA	0	0	1	0
Marked	0	0	1	NA	0	0	0	0
Marrow, Sternum
Hematopoietic cells, increased, ratio, myeloid/erythroid
Moderate	0	0	0	NA	0	0	0	1
Marrow, Tibia
Hematopoietic cells, increased
Minimal	0	0	1	NA	0	0	0	0
Mild	0	1	0	NA	0	0	0	0
Hematopoietic cells, increased, myeloid
Mild	0	0	0	NA	0	0	0	1
Pancreas
Secretory depletion, acinar cell
Mild	0	0	1	NA	0	0	1	0
Moderate	0	0	1	NA	0	0	0	0
1. Number examined unless otherwise specified
NA = Not applicable

## Sheet: Suppl Table 4.Immunophenotyping
Supplemental Table 4. Individual animal blood immunophenotyping data
Animal ID	Sex	Dose Group	Day	LYM ABS	T CELL	T HELP	T CYTO	B CELL	Treg	NK CELL	T GAMDEL	TH_CD69 P	TH_CD69	TC_CD69 P	TC_CD69	TH_Ki67 P	TH_Ki67	TC_Ki67 P	TC_Ki67
		mg/kg/dose		cells/uL	cells/uL	cells/uL	cells/uL	cells/uL	cells/uL	cells/uL	cells/uL	% THelp	cells/uL	% TCyto	cells/uL	% THelp	cells/uL	% TCyto	cells/uL
P0001	Male	G01_0	D001	4400	1778	862	603	686	26.89	1663	158	1.3	11.2	4.2	25.3	10.6	91.4	4.7	28.3
P0001	Male	G01_0	D003	3730	1798	936	615	761	36.41	996	142	0.6	5.6	2.2	13.5	10	93.6	3.5	21.5
P0002	Male	G01_0	D001	4810	2636	1356	1005	620	80.14	1135	313	0.2	2.7	1.9	19.1	9	122	6.7	67.3
P0002	Male	G01_0	D003	4730	2602	1287	1069	634	62.68	1031	326	0.1	1.3	2.1	22.4	8.6	110.7	4.5	48.1
P0002	Male	G01_0	D008	4680	2883	1432	1067	519	73.6	1095	262	0.2	2.9	0.8	8.5	6.3	90.2	5.4	57.6
P0002	Male	G01_0	D015	4140	2219	1089	799	455	50.64	1167	253	0.2	2.2	1.9	15.2	5.8	63.2	4	32
P0002	Male	G01_0	D022	3710	2040	1094	757	423	60.06	920	226	0.1	1.1	0.8	6.1	7.2	78.8	5	37.8
P0002	Male	G01_0	D029	4710	2689	1413	1013	626	93.68	1083	292	0.4	5.7	2.1	21.3	8.2	115.9	6	60.8
P0002	Male	G01_0	D031	3750	2014	1084	746	518	67.97	900	229	0.2	2.2	1.8	13.4	8.8	95.4	7.5	56
P0003	Male	G01_0	D001	4100	2198	1205	586	447	77.84	1156	102	1	12	2.5	14.6	15.3	184.4	8.4	49.2
P0003	Male	G01_0	D003	3720	1949	1056	595	435	65.89	1135	100	0.4	4.2	2.3	13.7	16	169	7.4	44
P0003	Male	G01_0	D008	4610	2250	1148	710	567	60.96	1480	106	0.7	8	1.3	9.2	10.3	118.2	5.7	40.5
P0003	Male	G01_0	D015	4330	2291	1195	671	502	52.7	1217	100	0.3	3.6	1.6	10.7	9.2	109.9	6.9	46.3
P0003	Male	G01_0	D022	3250	1765	982	500	465	59.21	725	65	0.2	2	0.7	3.5	10.6	104.1	7.7	38.5
P0003	Male	G01_0	D029	3800	2280	1212	692	433	77.81	783	91	0.8	9.7	1.5	10.4	11.4	138.2	4.8	33.2
P0003	Male	G01_0	D031	2720	1550	862	435	403	54.91	620	71	0.3	2.6	2.1	9.1	10.5	90.5	6.4	27.8
P0004	Male	G01_0	D001	3140	1319	634	342	455	29.42	747	88	0.1	0.6	1.4	4.8	10.9	69.1	5.7	19.5
P0004	Male	G01_0	D003	2630	1244	594	363	421	30.35	560	79	0.1	0.6	3.2	11.6	10.1	60	6.9	25
P0004	Male	G01_0	D008	3090	1465	806	383	531	41.43	630	105	0.1	0.8	2.9	11.1	10	80.6	6.4	24.5
P0004	Male	G01_0	D015	3320	1720	903	432	581	50.48	558	86	0.1	0.9	1.1	4.8	12.3	111.1	12.1	52.3
P0101	Male	G02_1	D001	3460	1986	1187	706	388	49.02	844	80	0.5	5.9	4.1	28.9	10.4	123.4	5.7	40.2
P0102	Male	G02_1	D001	3380	1829	1153	399	632	41.74	730	95	0.5	5.8	1.8	7.2	9.4	108.4	8.7	34.7
P0102	Male	G02_1	D003	1020	758	604	101	192	56.41	15	8	1.8	10.9	6.5	6.6	27.2	164.3	21.2	21.4
P0103	Male	G02_1	D001	4040	2246	909	1095	485	39.45	1010	141	1.6	14.5	4.2	46	15.3	139.1	9.3	101.8
P0103	Male	G02_1	D003	2160	1344	842	341	460	135.23	99	48	8.2	69	31.4	107.1	52.1	438.7	31	105.7
P0103	Male	G02_1	D008	23080	19295	4893	3531	208	202.57	1685	8632	1	48.9	0.2	7.1	32.4	1585.3	48.4	1709
P0103	Male	G02_1	D015	8410	6568	2119	2590	76	56.58	1287	1304	2.1	44.5	1.4	36.3	11.5	243.7	10.9	282.3
P0201	Male	G03_3	D001	7670	5208	3528	1189	867	171.11	1227	322	0.4	14.1	1.5	17.8	6.4	225.8	6.6	78.5
P0201	Male	G03_3	D003	1780	1246	874	203	228	58.47	71	25	2.2	19.2	6.9	14	18.9	165.2	13.1	26.6
P0202	Male	G03_3	D001	2670	1407	750	542	320	53.25	793	85	0.3	2.2	2.3	12.5	12	90	10.4	56.4
P0202	Male	G03_3	D003	420	139	94	35	45	21.38	3	2	4	3.8	30.6	10.7	50.5	47.5	19.4	6.8
P0203	Male	G03_3	D001	3090	1693	862	621	402	40.77	714	59	0.2	1.7	2.9	18	10.4	89.6	9.6	59.6
P0203	Male	G03_3	D003	970	550	369	108	286	39.34	7	7	1.4	5.2	15.1	16.3	27.2	100.4	16.1	17.4
P0301	Male	G04_0.3	D001	5400	2948	1264	1096	632	48.92	1285	238	1	12.6	2.4	26.3	8.6	108.7	7.1	77.8
P0301	Male	G04_0.3	D003	1160	871	455	274	104	35.72	97	27	6	27.3	42.7	117	20.9	95.1	22.5	61.6
P0301	Male	G04_0.3	D008	32430	26463	7978	4994	908	335.87	2594	14561	0.2	16	2.4	119.9	47.2	3765.6	55.8	2786.7
P0301	Male	G04_0.3	D015	5960	4255	1782	1603	232	70.21	1031	775	1.2	21.4	3.5	56.1	34.5	614.8	36.8	589.9
P0302	Male	G04_0.3	D001	8760	5002	2549	1805	1209	135.1	1542	333	0.4	10.2	0.8	14.4	8.8	224.3	6.2	111.9
P0302	Male	G04_0.3	D003	2210	1149	734	336	199	64.67	33	13	2.4	17.6	12.3	41.3	13.2	96.9	18	60.5
P0302	Male	G04_0.3	D008	48500	38946	8390	9603	1310	447.19	3686	22892	0.5	42	1.3	124.8	42.6	3574.1	62.4	5992.3
P0302	Male	G04_0.3	D015	11690	8323	3636	3168	596	193.07	1520	1379	1.5	54.5	1.8	57	19.8	719.9	31.3	991.6
P0303	Male	G04_0.3	D001	8240	4268	2307	1368	1632	62.98	1549	222	0.2	4.6	1.4	19.2	8.2	189.2	6.7	91.7
P0303	Male	G04_0.3	D003	1990	1407	880	338	338	45.94	141	28	1.2	10.6	21.1	71.3	19.6	172.5	16.5	55.8
P0303	Male	G04_0.3	D008	28290	21953	7780	4130	2857	486.25	1980	10382	0.4	31.1	2.4	99.1	32.6	2536.3	31.5	1301
P0303	Male	G04_0.3	D015	11080	6925	3778	2238	1662	200.61	1917	565	0.8	30.2	2.8	62.7	17.1	646	22.4	501.3
P0801	Male	G05_0.1	D001	4860	3222	1633	953	831	28.74	326	437	0.8	13.1	4.3	41	6.8	111	9.3	88.6
P0801	Male	G05_0.1	D003	2250	1737	1015	524	333	29.84	104	144	2.4	24.4	25.3	132.6	6.8	69	13.4	70.2
P0801	Male	G05_0.1	D008	15530	12393	2997	2438	1149	94.41	544	7237	0.7	21	5.8	141.4	27.6	827.2	48.4	1180
P0801	Male	G05_0.1	D015	8280	6260	2650	1904	1010	49.56	248	1441	0.8	21.2	2.8	53.3	11.9	315.4	25.6	487.4
P0802	Male	G05_0.1	D001	6170	3659	1795	1166	1080	43.98	1222	216	0.6	10.8	2.8	32.6	8.1	145.4	8.1	94.4
P0802	Male	G05_0.1	D003	2780	1965	1095	614	475	52.34	275	36	2.8	30.7	34.6	212.4	13.2	144.5	17.8	109.3
P0802	Male	G05_0.1	D008	14830	11108	4419	3203	1335	231.11	1557	3515	0.6	26.5	2.4	76.9	37.9	1674.8	54.3	1739.2
P0802	Male	G05_0.1	D015	5190	3244	1526	986	763	48.07	872	363	1	15.3	2.4	23.7	18.3	279.3	19.3	190.3
P0803	Male	G05_0.1	D001	5610	3237	1964	1038	999	55.19	1144	174	0.2	3.9	1.3	13.5	7.7	151.2	8.6	89.3
P0803	Male	G05_0.1	D003	1890	1442	919	448	293	48.06	94	38	1.6	14.7	26	116.5	10.8	99.3	23	103
P0803	Male	G05_0.1	D008	17020	13105	4612	3217	1362	253.2	1889	5634	0.4	18.4	2.2	70.8	38.2	1761.8	51.3	1650.3
P0803	Male	G05_0.1	D015	6440	4495	2151	1855	747	84.96	940	354	0.4	8.6	0.9	16.7	18.3	393.6	22.5	417.4
P0401	Female	G01_0	D001	6160	3714	2076	1528	1121	116.88	1035	166	0.2	4.2	1	15.3	8.2	170.2	4.4	67.2
P0401	Female	G01_0	D003	5040	3291	1890	1285	731	113.4	837	121	0.1	1.9	1.3	16.7	8.5	160.6	4	51.4
P0401	Female	G01_0	D008	4960	3303	1796	1275	888	90.34	565	119	0.2	3.6	0.4	5.1	7.5	134.7	5.3	67.6
P0401	Female	G01_0	D015	5740	3616	1969	1406	884	96.48	850	166	0.2	3.9	0.7	9.8	9.7	191	8.5	119.5
P0401	Female	G01_0	D022	3910	2487	1423	946	653	74.99	473	109	0.1	1.4	0.2	1.9	6.4	91.1	5.4	51.1
P0401	Female	G01_0	D029	5020	3143	1616	1330	778	112.15	828	151	0.8	12.9	2.1	27.9	11.8	190.7	9.5	126.4
P0401	Female	G01_0	D031	3270	1942	1082	768	553	69.57	576	85	0.2	2.2	1.3	10	10.8	116.9	11.1	85.2
P0402	Female	G01_0	D001	3100	2015	1290	552	524	56.63	415	174	1	12.9	3	16.6	9.4	121.3	7.8	43.1
P0402	Female	G01_0	D003	2960	1856	1125	539	408	46.69	554	192	0.6	6.8	3.5	18.9	12.5	140.6	6.1	32.9
P0402	Female	G01_0	D008	3190	2195	1219	561	421	41.08	434	163	1	12.2	1.2	6.7	6.4	78	5.4	30.3
P0402	Female	G01_0	D015	4160	2741	1531	815	474	52.05	732	262	1.1	16.8	2.1	17.1	8.5	130.1	8.4	68.5
P0402	Female	G01_0	D022	3520	2767	1855	676	317	71.6	236	176	1.8	33.4	2	13.5	7.1	131.7	8.1	54.8
P0402	Female	G01_0	D029	5800	3561	1931	1114	673	88.05	1154	441	1.8	34.8	3.6	40.1	9.7	187.3	10.4	115.9
P0402	Female	G01_0	D031	2700	1534	794	524	437	41.29	548	230	0.8	6.4	3.3	17.3	13.7	108.8	11.7	61.3
P0403	Female	G01_0	D001	4860	2770	1711	865	690	94.28	1050	165	0.4	6.8	2.9	25.1	10	171.1	11.4	98.6
P0403	Female	G01_0	D003	5510	3256	1984	997	854	108.52	1102	182	0.2	4	2.4	23.9	8.8	174.6	7	69.8
P0403	Female	G01_0	D008	6570	4356	2503	1419	940	125.15	959	177	0.2	5	0.7	9.9	5.4	135.2	9.2	130.5
P0403	Female	G01_0	D015	5230	3206	1914	1036	575	72.16	1077	141	0.3	5.7	1.7	17.6	5.1	97.6	9	93.2
P0403	Female	G01_0	D022	6240	4044	2446	1360	743	124.5	1017	175	0.3	7.3	0.6	8.2	4.7	115	6.4	87
P0403	Female	G01_0	D029	4700	2952	1725	992	569	94.88	855	141	1	17.2	5.2	51.6	8.8	151.8	9.4	93.2
P0403	Female	G01_0	D031	4100	2649	1628	808	549	88.89	738	131	0.2	3.3	2.6	21	8.2	133.5	11.5	92.9
P0501	Female	G02_1	D001	4150	3000	1594	842	253	98.03	481	473	0.5	8	2.8	23.6	6.5	103.6	5.1	42.9
P0501	Female	G02_1	D003	3420	2650	1512	616	428	103.27	185	130	9	136.1	24.5	150.9	19	287.3	13.4	82.5
P0501	Female	G02_1	D008	36130	31578	5383	3541	434	269.69	1048	20197	0.4	21.5	0.8	28.3	31.3	1684.9	47.3	1674.9
P0501	Female	G02_1	D015	7860	6312	2374	1501	157	90.21	479	2256	1.3	30.9	4.6	69	9.7	230.3	6	90.1
P0501	Female	G02_1	D022	27950	24568	7043	3857	196	510.62	391	12801	0.7	49.3	0.2	7.7	30	2112.9	41.9	1616.1
P0501	Female	G02_1	D029	7920	6978	2614	1940	111	176.44	174	2344	5.5	143.8	11.4	221.2	19.2	501.9	17.9	347.3
P0501	Female	G02_1	D031	1850	1658	803	638	31	81.02	52	222	11.9	95.6	40.5	258.4	20.4	163.8	39.6	252.6
P0502	Female	G02_1	D001	4010	2370	1383	754	766	76.62	585	112	0.4	5.5	2.6	19.6	15	207.4	8.8	66.4
P0502	Female	G02_1	D003	1160	609	397	148	285	73.88	21	15	0.7	2.8	5.6	8.3	42.7	169.5	17.8	26.3
P0503	Female	G02_1	D001	5190	2953	2019	649	971	85.4	799	317	0.4	8.1	8.6	55.8	7.3	147.4	12.1	78.5
P0503	Female	G02_1	D003	960	670	476	148	183	50.6	9	54	2.8	13.3	27.3	40.4	29.6	140.9	26.9	39.8
P0503	Female	G02_1	D008	35790	25375	8948	4510	1968	777.58	4545	13421	0.4	35.8	0.9	40.6	32.4	2899.2	59.5	2683.4
P0503	Female	G02_1	D015	7920	4966	2534	1156	459	112.76	1536	1734	0.4	10.1	3.3	38.1	8.3	210.3	18.7	216.2
P0503	Female	G02_1	D022	47070	35350	10967	5084	1271	2266.88	4425	15721	0.2	21.9	0.2	10.2	29.1	3191.4	44.6	2267.5
P0503	Female	G02_1	D029	9710	6088	3020	1602	379	310.46	2107	1602	1	30.2	9.4	150.6	11.1	335.2	16.5	264.3
P0503	Female	G02_1	D031	820	604	421	160	75	95.48	20	65	3.1	13.1	29.8	47.7	38.2	160.8	30.5	48.8
P0601	Female	G03_3	D001	5810	4206	2126	1406	482	76.96	813	81	0.4	8.5	4.3	60.5	6.4	136.1	5	70.3
P0601	Female	G03_3	D003	1060	865	523	246	102	71.28	4	8	5.3	27.7	30.4	74.8	26.3	137.5	14.3	35.2
P0602	Female	G03_3	D001	3950	2540	1612	782	442	69.64	707	115	0.5	8.1	4.7	36.8	5.7	91.9	3.6	28.2
P0602	Female	G03_3	D003	1010	727	545	124	209	23.98	4	16	1.2	6.5	8.7	10.8	64	348.8	11.6	14.4
P0603	Female	G03_3	D001	3970	2338	1501	1032	659	49.38	746	56	1.4	21	5.4	55.7	11	165.1	12.3	126.9
P0603	Female	G03_3	D003	920	452	295	126	113	61.77	6	6	5.1	15	31.6	39.8	47.3	139.5	33.1	41.7
P0701	Female	G04_0.3	D001	7260	4494	1750	1771	755	59.32	1365	581	0.4	7	2.7	47.8	11.6	203	8.9	157.6
P0701	Female	G04_0.3	D003	1190	1013	601	311	106	49.88	21	35	2	12	20.3	63.1	19.7	118.4	21.7	67.5
P0701	Female	G04_0.3	D008	24920	19637	4610	3788	1246	299.65	1495	11663	0.1	4.6	1.4	53	29.2	1346.1	48.9	1852.3
P0701	Female	G04_0.3	D015	8830	6711	2190	2605	486	98.99	830	1687	1	21.9	5.2	135.5	17	372.3	25.5	664.3
P0702	Female	G04_0.3	D001	6160	3591	1959	1170	752	118.13	979	308	0.3	5.9	7	81.9	9.2	180.2	9	105.3
P0702	Female	G04_0.3	D003	1620	1345	932	355	159	75.21	68	36	2	18.6	35.9	127.4	9.2	85.7	15.6	55.4
P0702	Female	G04_0.3	D008	27030	21354	4974	3352	811	345.69	1406	14110	0.5	24.9	4.4	147.5	30.1	1497.2	50.2	1682.7
P0702	Female	G04_0.3	D015	7490	5243	2449	1730	427	162.12	689	929	0.6	14.7	7.7	133.2	18.5	453.1	29.6	512.1
P0703	Female	G04_0.3	D001	5300	2486	1638	615	912	61.1	1675	148	0.1	1.6	0.7	4.3	17.6	288.3	23.6	145.1
P0703	Female	G04_0.3	D003	2080	1423	890	408	281	56.96	333	42	0.7	6.2	19.3	78.7	16.1	143.3	26.9	109.8
P0703	Female	G04_0.3	D008	14030	9105	4798	2455	1417	277.32	2553	1684	0.3	14.4	2.5	61.4	43.5	2087.1	45.5	1117
P0703	Female	G04_0.3	D015	5530	2715	1709	763	542	86.65	1504	171	0.5	8.5	1.6	12.2	24.6	420.4	26.4	201.4
P0901	Female	G05_0.1	D001	5490	3799	2070	1175	527	67.28	829	143	0.2	4.1	0.8	9.4	9.2	190.4	9.4	110.4
P0901	Female	G05_0.1	D003	2110	1711	1070	481	139	55.96	162	19	1.5	16	9.8	47.1	10.6	113.4	12.7	61.1
P0901	Female	G05_0.1	D008	18200	14869	4586	2675	855	321.48	1365	6370	0.5	22.9	1.5	40.1	34.8	1595.9	46.6	1246.6
P0901	Female	G05_0.1	D015	6010	4309	2266	1298	409	94.72	823	451	0.6	13.6	1.1	14.3	14.6	330.8	18.9	245.3
P0902	Female	G05_0.1	D001	7310	4298	2200	1411	1126	69.3	1477	234	1.5	33	2.2	31	9.5	209	7.1	100.2
P0902	Female	G05_0.1	D003	2350	1511	815	498	155	50.86	146	35	12.9	105.1	32.8	163.3	16.4	133.7	17.1	85.2
P0902	Female	G05_0.1	D008	15920	11510	3662	2515	1194	191.52	1847	4744	1	36.6	3	75.4	33.5	1226.8	39.8	1001
P0902	Female	G05_0.1	D015	8720	5999	2860	2014	750	104.1	1291	558	1.4	40	1.8	36.3	12.4	354.6	16.1	324.3
P0903	Female	G05_0.1	D001	4330	2810	1251	1204	463	37.28	771	117	0.9	11.3	3.4	40.9	13.6	170.1	9.4	113.2
P0903	Female	G05_0.1	D003	2250	1678	914	612	146	37.84	115	36	11	100.5	33.2	203.2	12.1	110.6	12.2	74.7
P0903	Female	G05_0.1	D008	10200	7477	3213	2703	1183	87.71	1102	1408	1	32.1	6.1	164.9	32.2	1034.6	31.2	843.3
P0903	Female	G05_0.1	D015	8340	6213	2527	2535	676	60.65	892	509	3.3	83.4	8.8	223.1	15.4	389.2	17.3	438.6
G01-5 = Group 1-5; Day = study day, Day 1 is the dosing day; Day 001 = Day 1
LYM ABS= Lymphocyte, Absolute; T GAMDEL = Gamma Delta T Cells; T HELP = CD4+ T Cells; T CYTO = CD8+ T cells; TC = CD8+ T cells; TH = CD4+ T cells;
